# Supplementary material for: CT Urography-Based Radiomics to Predict ISUP Grading of Clear Cell Renal Cell Carcinoma
Source: J Cancer. 2025 Jan 6;16(4):1118–26. doi: 10.7150/jca.105173 (PMC11786028; doi:10.7150/jca.105173)
Supplement: Supplementary file 1 — Supplementary table. [file jcav16p1118s1.xlsx]

## Sheet: Sheet1
original_shape_Elongation
original_shape_Flatness
original_shape_LeastAxisLength
original_shape_MajorAxisLength
original_shape_Maximum2DDiameterColumn
original_shape_Maximum2DDiameterRow
original_shape_Maximum2DDiameterSlice
original_shape_Maximum3DDiameter
original_shape_MeshVolume
original_shape_MinorAxisLength
original_shape_Sphericity
original_shape_SurfaceArea
original_shape_SurfaceVolumeRatio
original_shape_VoxelVolume
original_firstorder_10Percentile
original_firstorder_90Percentile
original_firstorder_Energy
original_firstorder_Entropy
original_firstorder_InterquartileRange
original_firstorder_Kurtosis
original_firstorder_Maximum
original_firstorder_MeanAbsoluteDeviation
original_firstorder_Mean
original_firstorder_Median
original_firstorder_Minimum
original_firstorder_Range
original_firstorder_RobustMeanAbsoluteDeviation
original_firstorder_RootMeanSquared
original_firstorder_Skewness
original_firstorder_TotalEnergy
original_firstorder_Uniformity
original_firstorder_Variance
original_glcm_Autocorrelation
original_glcm_JointAverage
original_glcm_ClusterProminence
original_glcm_ClusterShade
original_glcm_ClusterTendency
original_glcm_Contrast
original_glcm_Correlation
original_glcm_DifferenceAverage
original_glcm_DifferenceEntropy
original_glcm_DifferenceVariance
original_glcm_JointEnergy
original_glcm_JointEntropy
original_glcm_Imc1
original_glcm_Imc2
original_glcm_Idm
original_glcm_Idmn
original_glcm_Id
original_glcm_Idn
original_glcm_InverseVariance
original_glcm_MaximumProbability
original_glcm_SumEntropy
original_glcm_SumSquares
original_glrlm_GrayLevelNonUniformity
original_glrlm_GrayLevelNonUniformityNormalized
original_glrlm_GrayLevelVariance
original_glrlm_HighGrayLevelRunEmphasis
original_glrlm_LongRunEmphasis
original_glrlm_LongRunHighGrayLevelEmphasis
original_glrlm_LongRunLowGrayLevelEmphasis
original_glrlm_LowGrayLevelRunEmphasis
original_glrlm_RunEntropy
original_glrlm_RunLengthNonUniformity
original_glrlm_RunLengthNonUniformityNormalized
original_glrlm_RunPercentage
original_glrlm_RunVariance
original_glrlm_ShortRunEmphasis
original_glrlm_ShortRunHighGrayLevelEmphasis
original_glrlm_ShortRunLowGrayLevelEmphasis
original_glszm_GrayLevelNonUniformity
original_glszm_GrayLevelNonUniformityNormalized
original_glszm_GrayLevelVariance
original_glszm_HighGrayLevelZoneEmphasis
original_glszm_LargeAreaEmphasis
original_glszm_LargeAreaHighGrayLevelEmphasis
original_glszm_LargeAreaLowGrayLevelEmphasis
original_glszm_LowGrayLevelZoneEmphasis
original_glszm_SizeZoneNonUniformity
original_glszm_SizeZoneNonUniformityNormalized
original_glszm_SmallAreaEmphasis
original_glszm_SmallAreaHighGrayLevelEmphasis
original_glszm_SmallAreaLowGrayLevelEmphasis
original_glszm_ZoneEntropy
original_glszm_ZonePercentage
original_glszm_ZoneVariance
original_gldm_DependenceEntropy
original_gldm_DependenceNonUniformity
original_gldm_DependenceNonUniformityNormalized
original_gldm_DependenceVariance
original_gldm_GrayLevelNonUniformity
original_gldm_GrayLevelVariance
original_gldm_HighGrayLevelEmphasis
original_gldm_LargeDependenceEmphasis
original_gldm_LargeDependenceHighGrayLevelEmphasis
original_gldm_LargeDependenceLowGrayLevelEmphasis
original_gldm_LowGrayLevelEmphasis
original_gldm_SmallDependenceEmphasis
original_gldm_SmallDependenceHighGrayLevelEmphasis
original_gldm_SmallDependenceLowGrayLevelEmphasis
log-sigma-1-0-mm-3D_firstorder_10Percentile
log-sigma-1-0-mm-3D_firstorder_90Percentile
log-sigma-1-0-mm-3D_firstorder_Energy
log-sigma-1-0-mm-3D_firstorder_Entropy
log-sigma-1-0-mm-3D_firstorder_InterquartileRange
log-sigma-1-0-mm-3D_firstorder_Kurtosis
log-sigma-1-0-mm-3D_firstorder_Maximum
log-sigma-1-0-mm-3D_firstorder_MeanAbsoluteDeviation
log-sigma-1-0-mm-3D_firstorder_Mean
log-sigma-1-0-mm-3D_firstorder_Median
log-sigma-1-0-mm-3D_firstorder_Minimum
log-sigma-1-0-mm-3D_firstorder_Range
log-sigma-1-0-mm-3D_firstorder_RobustMeanAbsoluteDeviation
log-sigma-1-0-mm-3D_firstorder_RootMeanSquared
log-sigma-1-0-mm-3D_firstorder_Skewness
log-sigma-1-0-mm-3D_firstorder_TotalEnergy
log-sigma-1-0-mm-3D_firstorder_Uniformity
log-sigma-1-0-mm-3D_firstorder_Variance
log-sigma-1-0-mm-3D_glcm_Autocorrelation
log-sigma-1-0-mm-3D_glcm_JointAverage
log-sigma-1-0-mm-3D_glcm_ClusterProminence
log-sigma-1-0-mm-3D_glcm_ClusterShade
log-sigma-1-0-mm-3D_glcm_ClusterTendency
log-sigma-1-0-mm-3D_glcm_Contrast
log-sigma-1-0-mm-3D_glcm_Correlation
log-sigma-1-0-mm-3D_glcm_DifferenceAverage
log-sigma-1-0-mm-3D_glcm_DifferenceEntropy
log-sigma-1-0-mm-3D_glcm_DifferenceVariance
log-sigma-1-0-mm-3D_glcm_JointEnergy
log-sigma-1-0-mm-3D_glcm_JointEntropy
log-sigma-1-0-mm-3D_glcm_Imc1
log-sigma-1-0-mm-3D_glcm_Imc2
log-sigma-1-0-mm-3D_glcm_Idm
log-sigma-1-0-mm-3D_glcm_Idmn
log-sigma-1-0-mm-3D_glcm_Id
log-sigma-1-0-mm-3D_glcm_Idn
log-sigma-1-0-mm-3D_glcm_InverseVariance
log-sigma-1-0-mm-3D_glcm_MaximumProbability
log-sigma-1-0-mm-3D_glcm_SumEntropy
log-sigma-1-0-mm-3D_glcm_SumSquares
log-sigma-1-0-mm-3D_glrlm_GrayLevelNonUniformity
log-sigma-1-0-mm-3D_glrlm_GrayLevelNonUniformityNormalized
log-sigma-1-0-mm-3D_glrlm_GrayLevelVariance
log-sigma-1-0-mm-3D_glrlm_HighGrayLevelRunEmphasis
log-sigma-1-0-mm-3D_glrlm_LongRunEmphasis
log-sigma-1-0-mm-3D_glrlm_LongRunHighGrayLevelEmphasis
log-sigma-1-0-mm-3D_glrlm_LongRunLowGrayLevelEmphasis
log-sigma-1-0-mm-3D_glrlm_LowGrayLevelRunEmphasis
log-sigma-1-0-mm-3D_glrlm_RunEntropy
log-sigma-1-0-mm-3D_glrlm_RunLengthNonUniformity
log-sigma-1-0-mm-3D_glrlm_RunLengthNonUniformityNormalized
log-sigma-1-0-mm-3D_glrlm_RunPercentage
log-sigma-1-0-mm-3D_glrlm_RunVariance
log-sigma-1-0-mm-3D_glrlm_ShortRunEmphasis
log-sigma-1-0-mm-3D_glrlm_ShortRunHighGrayLevelEmphasis
log-sigma-1-0-mm-3D_glrlm_ShortRunLowGrayLevelEmphasis
log-sigma-1-0-mm-3D_glszm_GrayLevelNonUniformity
log-sigma-1-0-mm-3D_glszm_GrayLevelNonUniformityNormalized
log-sigma-1-0-mm-3D_glszm_GrayLevelVariance
log-sigma-1-0-mm-3D_glszm_HighGrayLevelZoneEmphasis
log-sigma-1-0-mm-3D_glszm_LargeAreaEmphasis
log-sigma-1-0-mm-3D_glszm_LargeAreaHighGrayLevelEmphasis
log-sigma-1-0-mm-3D_glszm_LargeAreaLowGrayLevelEmphasis
log-sigma-1-0-mm-3D_glszm_LowGrayLevelZoneEmphasis
log-sigma-1-0-mm-3D_glszm_SizeZoneNonUniformity
log-sigma-1-0-mm-3D_glszm_SizeZoneNonUniformityNormalized
log-sigma-1-0-mm-3D_glszm_SmallAreaEmphasis
log-sigma-1-0-mm-3D_glszm_SmallAreaHighGrayLevelEmphasis
log-sigma-1-0-mm-3D_glszm_SmallAreaLowGrayLevelEmphasis
log-sigma-1-0-mm-3D_glszm_ZoneEntropy
log-sigma-1-0-mm-3D_glszm_ZonePercentage
log-sigma-1-0-mm-3D_glszm_ZoneVariance
log-sigma-1-0-mm-3D_gldm_DependenceEntropy
log-sigma-1-0-mm-3D_gldm_DependenceNonUniformity
log-sigma-1-0-mm-3D_gldm_DependenceNonUniformityNormalized
log-sigma-1-0-mm-3D_gldm_DependenceVariance
log-sigma-1-0-mm-3D_gldm_GrayLevelNonUniformity
log-sigma-1-0-mm-3D_gldm_GrayLevelVariance
log-sigma-1-0-mm-3D_gldm_HighGrayLevelEmphasis
log-sigma-1-0-mm-3D_gldm_LargeDependenceEmphasis
log-sigma-1-0-mm-3D_gldm_LargeDependenceHighGrayLevelEmphasis
log-sigma-1-0-mm-3D_gldm_LargeDependenceLowGrayLevelEmphasis
log-sigma-1-0-mm-3D_gldm_LowGrayLevelEmphasis
log-sigma-1-0-mm-3D_gldm_SmallDependenceEmphasis
log-sigma-1-0-mm-3D_gldm_SmallDependenceHighGrayLevelEmphasis
log-sigma-1-0-mm-3D_gldm_SmallDependenceLowGrayLevelEmphasis
log-sigma-2-0-mm-3D_firstorder_10Percentile
log-sigma-2-0-mm-3D_firstorder_90Percentile
log-sigma-2-0-mm-3D_firstorder_Energy
log-sigma-2-0-mm-3D_firstorder_Entropy
log-sigma-2-0-mm-3D_firstorder_InterquartileRange
log-sigma-2-0-mm-3D_firstorder_Kurtosis
log-sigma-2-0-mm-3D_firstorder_Maximum
log-sigma-2-0-mm-3D_firstorder_MeanAbsoluteDeviation
log-sigma-2-0-mm-3D_firstorder_Mean
log-sigma-2-0-mm-3D_firstorder_Median
log-sigma-2-0-mm-3D_firstorder_Minimum
log-sigma-2-0-mm-3D_firstorder_Range
log-sigma-2-0-mm-3D_firstorder_RobustMeanAbsoluteDeviation
log-sigma-2-0-mm-3D_firstorder_RootMeanSquared
log-sigma-2-0-mm-3D_firstorder_Skewness
log-sigma-2-0-mm-3D_firstorder_TotalEnergy
log-sigma-2-0-mm-3D_firstorder_Uniformity
log-sigma-2-0-mm-3D_firstorder_Variance
log-sigma-2-0-mm-3D_glcm_Autocorrelation
log-sigma-2-0-mm-3D_glcm_JointAverage
log-sigma-2-0-mm-3D_glcm_ClusterProminence
log-sigma-2-0-mm-3D_glcm_ClusterShade
log-sigma-2-0-mm-3D_glcm_ClusterTendency
log-sigma-2-0-mm-3D_glcm_Contrast
log-sigma-2-0-mm-3D_glcm_Correlation
log-sigma-2-0-mm-3D_glcm_DifferenceAverage
log-sigma-2-0-mm-3D_glcm_DifferenceEntropy
log-sigma-2-0-mm-3D_glcm_DifferenceVariance
log-sigma-2-0-mm-3D_glcm_JointEnergy
log-sigma-2-0-mm-3D_glcm_JointEntropy
log-sigma-2-0-mm-3D_glcm_Imc1
log-sigma-2-0-mm-3D_glcm_Imc2
log-sigma-2-0-mm-3D_glcm_Idm
log-sigma-2-0-mm-3D_glcm_Idmn
log-sigma-2-0-mm-3D_glcm_Id
log-sigma-2-0-mm-3D_glcm_Idn
log-sigma-2-0-mm-3D_glcm_InverseVariance
log-sigma-2-0-mm-3D_glcm_MaximumProbability
log-sigma-2-0-mm-3D_glcm_SumEntropy
log-sigma-2-0-mm-3D_glcm_SumSquares
log-sigma-2-0-mm-3D_glrlm_GrayLevelNonUniformity
log-sigma-2-0-mm-3D_glrlm_GrayLevelNonUniformityNormalized
log-sigma-2-0-mm-3D_glrlm_GrayLevelVariance
log-sigma-2-0-mm-3D_glrlm_HighGrayLevelRunEmphasis
log-sigma-2-0-mm-3D_glrlm_LongRunEmphasis
log-sigma-2-0-mm-3D_glrlm_LongRunHighGrayLevelEmphasis
log-sigma-2-0-mm-3D_glrlm_LongRunLowGrayLevelEmphasis
log-sigma-2-0-mm-3D_glrlm_LowGrayLevelRunEmphasis
log-sigma-2-0-mm-3D_glrlm_RunEntropy
log-sigma-2-0-mm-3D_glrlm_RunLengthNonUniformity
log-sigma-2-0-mm-3D_glrlm_RunLengthNonUniformityNormalized
log-sigma-2-0-mm-3D_glrlm_RunPercentage
log-sigma-2-0-mm-3D_glrlm_RunVariance
log-sigma-2-0-mm-3D_glrlm_ShortRunEmphasis
log-sigma-2-0-mm-3D_glrlm_ShortRunHighGrayLevelEmphasis
log-sigma-2-0-mm-3D_glrlm_ShortRunLowGrayLevelEmphasis
log-sigma-2-0-mm-3D_glszm_GrayLevelNonUniformity
log-sigma-2-0-mm-3D_glszm_GrayLevelNonUniformityNormalized
log-sigma-2-0-mm-3D_glszm_GrayLevelVariance
log-sigma-2-0-mm-3D_glszm_HighGrayLevelZoneEmphasis
log-sigma-2-0-mm-3D_glszm_LargeAreaEmphasis
log-sigma-2-0-mm-3D_glszm_LargeAreaHighGrayLevelEmphasis
log-sigma-2-0-mm-3D_glszm_LargeAreaLowGrayLevelEmphasis
log-sigma-2-0-mm-3D_glszm_LowGrayLevelZoneEmphasis
log-sigma-2-0-mm-3D_glszm_SizeZoneNonUniformity
log-sigma-2-0-mm-3D_glszm_SizeZoneNonUniformityNormalized
log-sigma-2-0-mm-3D_glszm_SmallAreaEmphasis
log-sigma-2-0-mm-3D_glszm_SmallAreaHighGrayLevelEmphasis
log-sigma-2-0-mm-3D_glszm_SmallAreaLowGrayLevelEmphasis
log-sigma-2-0-mm-3D_glszm_ZoneEntropy
log-sigma-2-0-mm-3D_glszm_ZonePercentage
log-sigma-2-0-mm-3D_glszm_ZoneVariance
log-sigma-2-0-mm-3D_gldm_DependenceEntropy
log-sigma-2-0-mm-3D_gldm_DependenceNonUniformity
log-sigma-2-0-mm-3D_gldm_DependenceNonUniformityNormalized
log-sigma-2-0-mm-3D_gldm_DependenceVariance
log-sigma-2-0-mm-3D_gldm_GrayLevelNonUniformity
log-sigma-2-0-mm-3D_gldm_GrayLevelVariance
log-sigma-2-0-mm-3D_gldm_HighGrayLevelEmphasis
log-sigma-2-0-mm-3D_gldm_LargeDependenceEmphasis
log-sigma-2-0-mm-3D_gldm_LargeDependenceHighGrayLevelEmphasis
log-sigma-2-0-mm-3D_gldm_LargeDependenceLowGrayLevelEmphasis
log-sigma-2-0-mm-3D_gldm_LowGrayLevelEmphasis
log-sigma-2-0-mm-3D_gldm_SmallDependenceEmphasis
log-sigma-2-0-mm-3D_gldm_SmallDependenceHighGrayLevelEmphasis
log-sigma-2-0-mm-3D_gldm_SmallDependenceLowGrayLevelEmphasis
log-sigma-3-0-mm-3D_firstorder_10Percentile
log-sigma-3-0-mm-3D_firstorder_90Percentile
log-sigma-3-0-mm-3D_firstorder_Energy
log-sigma-3-0-mm-3D_firstorder_Entropy
log-sigma-3-0-mm-3D_firstorder_InterquartileRange
log-sigma-3-0-mm-3D_firstorder_Kurtosis
log-sigma-3-0-mm-3D_firstorder_Maximum
log-sigma-3-0-mm-3D_firstorder_MeanAbsoluteDeviation
log-sigma-3-0-mm-3D_firstorder_Mean
log-sigma-3-0-mm-3D_firstorder_Median
log-sigma-3-0-mm-3D_firstorder_Minimum
log-sigma-3-0-mm-3D_firstorder_Range
log-sigma-3-0-mm-3D_firstorder_RobustMeanAbsoluteDeviation
log-sigma-3-0-mm-3D_firstorder_RootMeanSquared
log-sigma-3-0-mm-3D_firstorder_Skewness
log-sigma-3-0-mm-3D_firstorder_TotalEnergy
log-sigma-3-0-mm-3D_firstorder_Uniformity
log-sigma-3-0-mm-3D_firstorder_Variance
log-sigma-3-0-mm-3D_glcm_Autocorrelation
log-sigma-3-0-mm-3D_glcm_JointAverage
log-sigma-3-0-mm-3D_glcm_ClusterProminence
log-sigma-3-0-mm-3D_glcm_ClusterShade
log-sigma-3-0-mm-3D_glcm_ClusterTendency
log-sigma-3-0-mm-3D_glcm_Contrast
log-sigma-3-0-mm-3D_glcm_Correlation
log-sigma-3-0-mm-3D_glcm_DifferenceAverage
log-sigma-3-0-mm-3D_glcm_DifferenceEntropy
log-sigma-3-0-mm-3D_glcm_DifferenceVariance
log-sigma-3-0-mm-3D_glcm_JointEnergy
log-sigma-3-0-mm-3D_glcm_JointEntropy
log-sigma-3-0-mm-3D_glcm_Imc1
log-sigma-3-0-mm-3D_glcm_Imc2
log-sigma-3-0-mm-3D_glcm_Idm
log-sigma-3-0-mm-3D_glcm_Idmn
log-sigma-3-0-mm-3D_glcm_Id
log-sigma-3-0-mm-3D_glcm_Idn
log-sigma-3-0-mm-3D_glcm_InverseVariance
log-sigma-3-0-mm-3D_glcm_MaximumProbability
log-sigma-3-0-mm-3D_glcm_SumEntropy
log-sigma-3-0-mm-3D_glcm_SumSquares
log-sigma-3-0-mm-3D_glrlm_GrayLevelNonUniformity
log-sigma-3-0-mm-3D_glrlm_GrayLevelNonUniformityNormalized
log-sigma-3-0-mm-3D_glrlm_GrayLevelVariance
log-sigma-3-0-mm-3D_glrlm_HighGrayLevelRunEmphasis
log-sigma-3-0-mm-3D_glrlm_LongRunEmphasis
log-sigma-3-0-mm-3D_glrlm_LongRunHighGrayLevelEmphasis
log-sigma-3-0-mm-3D_glrlm_LongRunLowGrayLevelEmphasis
log-sigma-3-0-mm-3D_glrlm_LowGrayLevelRunEmphasis
log-sigma-3-0-mm-3D_glrlm_RunEntropy
log-sigma-3-0-mm-3D_glrlm_RunLengthNonUniformity
log-sigma-3-0-mm-3D_glrlm_RunLengthNonUniformityNormalized
log-sigma-3-0-mm-3D_glrlm_RunPercentage
log-sigma-3-0-mm-3D_glrlm_RunVariance
log-sigma-3-0-mm-3D_glrlm_ShortRunEmphasis
log-sigma-3-0-mm-3D_glrlm_ShortRunHighGrayLevelEmphasis
log-sigma-3-0-mm-3D_glrlm_ShortRunLowGrayLevelEmphasis
log-sigma-3-0-mm-3D_glszm_GrayLevelNonUniformity
log-sigma-3-0-mm-3D_glszm_GrayLevelNonUniformityNormalized
log-sigma-3-0-mm-3D_glszm_GrayLevelVariance
log-sigma-3-0-mm-3D_glszm_HighGrayLevelZoneEmphasis
log-sigma-3-0-mm-3D_glszm_LargeAreaEmphasis
log-sigma-3-0-mm-3D_glszm_LargeAreaHighGrayLevelEmphasis
log-sigma-3-0-mm-3D_glszm_LargeAreaLowGrayLevelEmphasis
log-sigma-3-0-mm-3D_glszm_LowGrayLevelZoneEmphasis
log-sigma-3-0-mm-3D_glszm_SizeZoneNonUniformity
log-sigma-3-0-mm-3D_glszm_SizeZoneNonUniformityNormalized
log-sigma-3-0-mm-3D_glszm_SmallAreaEmphasis
log-sigma-3-0-mm-3D_glszm_SmallAreaHighGrayLevelEmphasis
log-sigma-3-0-mm-3D_glszm_SmallAreaLowGrayLevelEmphasis
log-sigma-3-0-mm-3D_glszm_ZoneEntropy
log-sigma-3-0-mm-3D_glszm_ZonePercentage
log-sigma-3-0-mm-3D_glszm_ZoneVariance
log-sigma-3-0-mm-3D_gldm_DependenceEntropy
log-sigma-3-0-mm-3D_gldm_DependenceNonUniformity
log-sigma-3-0-mm-3D_gldm_DependenceNonUniformityNormalized
log-sigma-3-0-mm-3D_gldm_DependenceVariance
log-sigma-3-0-mm-3D_gldm_GrayLevelNonUniformity
log-sigma-3-0-mm-3D_gldm_GrayLevelVariance
log-sigma-3-0-mm-3D_gldm_HighGrayLevelEmphasis
log-sigma-3-0-mm-3D_gldm_LargeDependenceEmphasis
log-sigma-3-0-mm-3D_gldm_LargeDependenceHighGrayLevelEmphasis
log-sigma-3-0-mm-3D_gldm_LargeDependenceLowGrayLevelEmphasis
log-sigma-3-0-mm-3D_gldm_LowGrayLevelEmphasis
log-sigma-3-0-mm-3D_gldm_SmallDependenceEmphasis
log-sigma-3-0-mm-3D_gldm_SmallDependenceHighGrayLevelEmphasis
log-sigma-3-0-mm-3D_gldm_SmallDependenceLowGrayLevelEmphasis
log-sigma-4-0-mm-3D_firstorder_10Percentile
log-sigma-4-0-mm-3D_firstorder_90Percentile
log-sigma-4-0-mm-3D_firstorder_Energy
log-sigma-4-0-mm-3D_firstorder_Entropy
log-sigma-4-0-mm-3D_firstorder_InterquartileRange
log-sigma-4-0-mm-3D_firstorder_Kurtosis
log-sigma-4-0-mm-3D_firstorder_Maximum
log-sigma-4-0-mm-3D_firstorder_MeanAbsoluteDeviation
log-sigma-4-0-mm-3D_firstorder_Mean
log-sigma-4-0-mm-3D_firstorder_Median
log-sigma-4-0-mm-3D_firstorder_Minimum
log-sigma-4-0-mm-3D_firstorder_Range
log-sigma-4-0-mm-3D_firstorder_RobustMeanAbsoluteDeviation
log-sigma-4-0-mm-3D_firstorder_RootMeanSquared
log-sigma-4-0-mm-3D_firstorder_Skewness
log-sigma-4-0-mm-3D_firstorder_TotalEnergy
log-sigma-4-0-mm-3D_firstorder_Uniformity
log-sigma-4-0-mm-3D_firstorder_Variance
log-sigma-4-0-mm-3D_glcm_Autocorrelation
log-sigma-4-0-mm-3D_glcm_JointAverage
log-sigma-4-0-mm-3D_glcm_ClusterProminence
log-sigma-4-0-mm-3D_glcm_ClusterShade
log-sigma-4-0-mm-3D_glcm_ClusterTendency
log-sigma-4-0-mm-3D_glcm_Contrast
log-sigma-4-0-mm-3D_glcm_Correlation
log-sigma-4-0-mm-3D_glcm_DifferenceAverage
log-sigma-4-0-mm-3D_glcm_DifferenceEntropy
log-sigma-4-0-mm-3D_glcm_DifferenceVariance
log-sigma-4-0-mm-3D_glcm_JointEnergy
log-sigma-4-0-mm-3D_glcm_JointEntropy
log-sigma-4-0-mm-3D_glcm_Imc1
log-sigma-4-0-mm-3D_glcm_Imc2
log-sigma-4-0-mm-3D_glcm_Idm
log-sigma-4-0-mm-3D_glcm_Idmn
log-sigma-4-0-mm-3D_glcm_Id
log-sigma-4-0-mm-3D_glcm_Idn
log-sigma-4-0-mm-3D_glcm_InverseVariance
log-sigma-4-0-mm-3D_glcm_MaximumProbability
log-sigma-4-0-mm-3D_glcm_SumEntropy
log-sigma-4-0-mm-3D_glcm_SumSquares
log-sigma-4-0-mm-3D_glrlm_GrayLevelNonUniformity
log-sigma-4-0-mm-3D_glrlm_GrayLevelNonUniformityNormalized
log-sigma-4-0-mm-3D_glrlm_GrayLevelVariance
log-sigma-4-0-mm-3D_glrlm_HighGrayLevelRunEmphasis
log-sigma-4-0-mm-3D_glrlm_LongRunEmphasis
log-sigma-4-0-mm-3D_glrlm_LongRunHighGrayLevelEmphasis
log-sigma-4-0-mm-3D_glrlm_LongRunLowGrayLevelEmphasis
log-sigma-4-0-mm-3D_glrlm_LowGrayLevelRunEmphasis
log-sigma-4-0-mm-3D_glrlm_RunEntropy
log-sigma-4-0-mm-3D_glrlm_RunLengthNonUniformity
log-sigma-4-0-mm-3D_glrlm_RunLengthNonUniformityNormalized
log-sigma-4-0-mm-3D_glrlm_RunPercentage
log-sigma-4-0-mm-3D_glrlm_RunVariance
log-sigma-4-0-mm-3D_glrlm_ShortRunEmphasis
log-sigma-4-0-mm-3D_glrlm_ShortRunHighGrayLevelEmphasis
log-sigma-4-0-mm-3D_glrlm_ShortRunLowGrayLevelEmphasis
log-sigma-4-0-mm-3D_glszm_GrayLevelNonUniformity
log-sigma-4-0-mm-3D_glszm_GrayLevelNonUniformityNormalized
log-sigma-4-0-mm-3D_glszm_GrayLevelVariance
log-sigma-4-0-mm-3D_glszm_HighGrayLevelZoneEmphasis
log-sigma-4-0-mm-3D_glszm_LargeAreaEmphasis
log-sigma-4-0-mm-3D_glszm_LargeAreaHighGrayLevelEmphasis
log-sigma-4-0-mm-3D_glszm_LargeAreaLowGrayLevelEmphasis
log-sigma-4-0-mm-3D_glszm_LowGrayLevelZoneEmphasis
log-sigma-4-0-mm-3D_glszm_SizeZoneNonUniformity
log-sigma-4-0-mm-3D_glszm_SizeZoneNonUniformityNormalized
log-sigma-4-0-mm-3D_glszm_SmallAreaEmphasis
log-sigma-4-0-mm-3D_glszm_SmallAreaHighGrayLevelEmphasis
log-sigma-4-0-mm-3D_glszm_SmallAreaLowGrayLevelEmphasis
log-sigma-4-0-mm-3D_glszm_ZoneEntropy
log-sigma-4-0-mm-3D_glszm_ZonePercentage
log-sigma-4-0-mm-3D_glszm_ZoneVariance
log-sigma-4-0-mm-3D_gldm_DependenceEntropy
log-sigma-4-0-mm-3D_gldm_DependenceNonUniformity
log-sigma-4-0-mm-3D_gldm_DependenceNonUniformityNormalized
log-sigma-4-0-mm-3D_gldm_DependenceVariance
log-sigma-4-0-mm-3D_gldm_GrayLevelNonUniformity
log-sigma-4-0-mm-3D_gldm_GrayLevelVariance
log-sigma-4-0-mm-3D_gldm_HighGrayLevelEmphasis
log-sigma-4-0-mm-3D_gldm_LargeDependenceEmphasis
log-sigma-4-0-mm-3D_gldm_LargeDependenceHighGrayLevelEmphasis
log-sigma-4-0-mm-3D_gldm_LargeDependenceLowGrayLevelEmphasis
log-sigma-4-0-mm-3D_gldm_LowGrayLevelEmphasis
log-sigma-4-0-mm-3D_gldm_SmallDependenceEmphasis
log-sigma-4-0-mm-3D_gldm_SmallDependenceHighGrayLevelEmphasis
log-sigma-4-0-mm-3D_gldm_SmallDependenceLowGrayLevelEmphasis
log-sigma-5-0-mm-3D_firstorder_10Percentile
log-sigma-5-0-mm-3D_firstorder_90Percentile
log-sigma-5-0-mm-3D_firstorder_Energy
log-sigma-5-0-mm-3D_firstorder_Entropy
log-sigma-5-0-mm-3D_firstorder_InterquartileRange
log-sigma-5-0-mm-3D_firstorder_Kurtosis
log-sigma-5-0-mm-3D_firstorder_Maximum
log-sigma-5-0-mm-3D_firstorder_MeanAbsoluteDeviation
log-sigma-5-0-mm-3D_firstorder_Mean
log-sigma-5-0-mm-3D_firstorder_Median
log-sigma-5-0-mm-3D_firstorder_Minimum
log-sigma-5-0-mm-3D_firstorder_Range
log-sigma-5-0-mm-3D_firstorder_RobustMeanAbsoluteDeviation
log-sigma-5-0-mm-3D_firstorder_RootMeanSquared
log-sigma-5-0-mm-3D_firstorder_Skewness
log-sigma-5-0-mm-3D_firstorder_TotalEnergy
log-sigma-5-0-mm-3D_firstorder_Uniformity
log-sigma-5-0-mm-3D_firstorder_Variance
log-sigma-5-0-mm-3D_glcm_Autocorrelation
log-sigma-5-0-mm-3D_glcm_JointAverage
log-sigma-5-0-mm-3D_glcm_ClusterProminence
log-sigma-5-0-mm-3D_glcm_ClusterShade
log-sigma-5-0-mm-3D_glcm_ClusterTendency
log-sigma-5-0-mm-3D_glcm_Contrast
log-sigma-5-0-mm-3D_glcm_Correlation
log-sigma-5-0-mm-3D_glcm_DifferenceAverage
log-sigma-5-0-mm-3D_glcm_DifferenceEntropy
log-sigma-5-0-mm-3D_glcm_DifferenceVariance
log-sigma-5-0-mm-3D_glcm_JointEnergy
log-sigma-5-0-mm-3D_glcm_JointEntropy
log-sigma-5-0-mm-3D_glcm_Imc1
log-sigma-5-0-mm-3D_glcm_Imc2
log-sigma-5-0-mm-3D_glcm_Idm
log-sigma-5-0-mm-3D_glcm_Idmn
log-sigma-5-0-mm-3D_glcm_Id
log-sigma-5-0-mm-3D_glcm_Idn
log-sigma-5-0-mm-3D_glcm_InverseVariance
log-sigma-5-0-mm-3D_glcm_MaximumProbability
log-sigma-5-0-mm-3D_glcm_SumEntropy
log-sigma-5-0-mm-3D_glcm_SumSquares
log-sigma-5-0-mm-3D_glrlm_GrayLevelNonUniformity
log-sigma-5-0-mm-3D_glrlm_GrayLevelNonUniformityNormalized
log-sigma-5-0-mm-3D_glrlm_GrayLevelVariance
log-sigma-5-0-mm-3D_glrlm_HighGrayLevelRunEmphasis
log-sigma-5-0-mm-3D_glrlm_LongRunEmphasis
log-sigma-5-0-mm-3D_glrlm_LongRunHighGrayLevelEmphasis
log-sigma-5-0-mm-3D_glrlm_LongRunLowGrayLevelEmphasis
log-sigma-5-0-mm-3D_glrlm_LowGrayLevelRunEmphasis
log-sigma-5-0-mm-3D_glrlm_RunEntropy
log-sigma-5-0-mm-3D_glrlm_RunLengthNonUniformity
log-sigma-5-0-mm-3D_glrlm_RunLengthNonUniformityNormalized
log-sigma-5-0-mm-3D_glrlm_RunPercentage
log-sigma-5-0-mm-3D_glrlm_RunVariance
log-sigma-5-0-mm-3D_glrlm_ShortRunEmphasis
log-sigma-5-0-mm-3D_glrlm_ShortRunHighGrayLevelEmphasis
log-sigma-5-0-mm-3D_glrlm_ShortRunLowGrayLevelEmphasis
log-sigma-5-0-mm-3D_glszm_GrayLevelNonUniformity
log-sigma-5-0-mm-3D_glszm_GrayLevelNonUniformityNormalized
log-sigma-5-0-mm-3D_glszm_GrayLevelVariance
log-sigma-5-0-mm-3D_glszm_HighGrayLevelZoneEmphasis
log-sigma-5-0-mm-3D_glszm_LargeAreaEmphasis
log-sigma-5-0-mm-3D_glszm_LargeAreaHighGrayLevelEmphasis
log-sigma-5-0-mm-3D_glszm_LargeAreaLowGrayLevelEmphasis
log-sigma-5-0-mm-3D_glszm_LowGrayLevelZoneEmphasis
log-sigma-5-0-mm-3D_glszm_SizeZoneNonUniformity
log-sigma-5-0-mm-3D_glszm_SizeZoneNonUniformityNormalized
log-sigma-5-0-mm-3D_glszm_SmallAreaEmphasis
log-sigma-5-0-mm-3D_glszm_SmallAreaHighGrayLevelEmphasis
log-sigma-5-0-mm-3D_glszm_SmallAreaLowGrayLevelEmphasis
log-sigma-5-0-mm-3D_glszm_ZoneEntropy
log-sigma-5-0-mm-3D_glszm_ZonePercentage
log-sigma-5-0-mm-3D_glszm_ZoneVariance
log-sigma-5-0-mm-3D_gldm_DependenceEntropy
log-sigma-5-0-mm-3D_gldm_DependenceNonUniformity
log-sigma-5-0-mm-3D_gldm_DependenceNonUniformityNormalized
log-sigma-5-0-mm-3D_gldm_DependenceVariance
log-sigma-5-0-mm-3D_gldm_GrayLevelNonUniformity
log-sigma-5-0-mm-3D_gldm_GrayLevelVariance
log-sigma-5-0-mm-3D_gldm_HighGrayLevelEmphasis
log-sigma-5-0-mm-3D_gldm_LargeDependenceEmphasis
log-sigma-5-0-mm-3D_gldm_LargeDependenceHighGrayLevelEmphasis
log-sigma-5-0-mm-3D_gldm_LargeDependenceLowGrayLevelEmphasis
log-sigma-5-0-mm-3D_gldm_LowGrayLevelEmphasis
log-sigma-5-0-mm-3D_gldm_SmallDependenceEmphasis
log-sigma-5-0-mm-3D_gldm_SmallDependenceHighGrayLevelEmphasis
log-sigma-5-0-mm-3D_gldm_SmallDependenceLowGrayLevelEmphasis
wavelet-LLH_firstorder_10Percentile
wavelet-LLH_firstorder_90Percentile
wavelet-LLH_firstorder_Energy
wavelet-LLH_firstorder_Entropy
wavelet-LLH_firstorder_InterquartileRange
wavelet-LLH_firstorder_Kurtosis
wavelet-LLH_firstorder_Maximum
wavelet-LLH_firstorder_MeanAbsoluteDeviation
wavelet-LLH_firstorder_Mean
wavelet-LLH_firstorder_Median
wavelet-LLH_firstorder_Minimum
wavelet-LLH_firstorder_Range
wavelet-LLH_firstorder_RobustMeanAbsoluteDeviation
wavelet-LLH_firstorder_RootMeanSquared
wavelet-LLH_firstorder_Skewness
wavelet-LLH_firstorder_TotalEnergy
wavelet-LLH_firstorder_Uniformity
wavelet-LLH_firstorder_Variance
wavelet-LLH_glcm_Autocorrelation
wavelet-LLH_glcm_JointAverage
wavelet-LLH_glcm_ClusterProminence
wavelet-LLH_glcm_ClusterShade
wavelet-LLH_glcm_ClusterTendency
wavelet-LLH_glcm_Contrast
wavelet-LLH_glcm_Correlation
wavelet-LLH_glcm_DifferenceAverage
wavelet-LLH_glcm_DifferenceEntropy
wavelet-LLH_glcm_DifferenceVariance
wavelet-LLH_glcm_JointEnergy
wavelet-LLH_glcm_JointEntropy
wavelet-LLH_glcm_Imc1
wavelet-LLH_glcm_Imc2
wavelet-LLH_glcm_Idm
wavelet-LLH_glcm_Idmn
wavelet-LLH_glcm_Id
wavelet-LLH_glcm_Idn
wavelet-LLH_glcm_InverseVariance
wavelet-LLH_glcm_MaximumProbability
wavelet-LLH_glcm_SumEntropy
wavelet-LLH_glcm_SumSquares
wavelet-LLH_glrlm_GrayLevelNonUniformity
wavelet-LLH_glrlm_GrayLevelNonUniformityNormalized
wavelet-LLH_glrlm_GrayLevelVariance
wavelet-LLH_glrlm_HighGrayLevelRunEmphasis
wavelet-LLH_glrlm_LongRunEmphasis
wavelet-LLH_glrlm_LongRunHighGrayLevelEmphasis
wavelet-LLH_glrlm_LongRunLowGrayLevelEmphasis
wavelet-LLH_glrlm_LowGrayLevelRunEmphasis
wavelet-LLH_glrlm_RunEntropy
wavelet-LLH_glrlm_RunLengthNonUniformity
wavelet-LLH_glrlm_RunLengthNonUniformityNormalized
wavelet-LLH_glrlm_RunPercentage
wavelet-LLH_glrlm_RunVariance
wavelet-LLH_glrlm_ShortRunEmphasis
wavelet-LLH_glrlm_ShortRunHighGrayLevelEmphasis
wavelet-LLH_glrlm_ShortRunLowGrayLevelEmphasis
wavelet-LLH_glszm_GrayLevelNonUniformity
wavelet-LLH_glszm_GrayLevelNonUniformityNormalized
wavelet-LLH_glszm_GrayLevelVariance
wavelet-LLH_glszm_HighGrayLevelZoneEmphasis
wavelet-LLH_glszm_LargeAreaEmphasis
wavelet-LLH_glszm_LargeAreaHighGrayLevelEmphasis
wavelet-LLH_glszm_LargeAreaLowGrayLevelEmphasis
wavelet-LLH_glszm_LowGrayLevelZoneEmphasis
wavelet-LLH_glszm_SizeZoneNonUniformity
wavelet-LLH_glszm_SizeZoneNonUniformityNormalized
wavelet-LLH_glszm_SmallAreaEmphasis
wavelet-LLH_glszm_SmallAreaHighGrayLevelEmphasis
wavelet-LLH_glszm_SmallAreaLowGrayLevelEmphasis
wavelet-LLH_glszm_ZoneEntropy
wavelet-LLH_glszm_ZonePercentage
wavelet-LLH_glszm_ZoneVariance
wavelet-LLH_gldm_DependenceEntropy
wavelet-LLH_gldm_DependenceNonUniformity
wavelet-LLH_gldm_DependenceNonUniformityNormalized
wavelet-LLH_gldm_DependenceVariance
wavelet-LLH_gldm_GrayLevelNonUniformity
wavelet-LLH_gldm_GrayLevelVariance
wavelet-LLH_gldm_HighGrayLevelEmphasis
wavelet-LLH_gldm_LargeDependenceEmphasis
wavelet-LLH_gldm_LargeDependenceHighGrayLevelEmphasis
wavelet-LLH_gldm_LargeDependenceLowGrayLevelEmphasis
wavelet-LLH_gldm_LowGrayLevelEmphasis
wavelet-LLH_gldm_SmallDependenceEmphasis
wavelet-LLH_gldm_SmallDependenceHighGrayLevelEmphasis
wavelet-LLH_gldm_SmallDependenceLowGrayLevelEmphasis
wavelet-LHL_firstorder_10Percentile
wavelet-LHL_firstorder_90Percentile
wavelet-LHL_firstorder_Energy
wavelet-LHL_firstorder_Entropy
wavelet-LHL_firstorder_InterquartileRange
wavelet-LHL_firstorder_Kurtosis
wavelet-LHL_firstorder_Maximum
wavelet-LHL_firstorder_MeanAbsoluteDeviation
wavelet-LHL_firstorder_Mean
wavelet-LHL_firstorder_Median
wavelet-LHL_firstorder_Minimum
wavelet-LHL_firstorder_Range
wavelet-LHL_firstorder_RobustMeanAbsoluteDeviation
wavelet-LHL_firstorder_RootMeanSquared
wavelet-LHL_firstorder_Skewness
wavelet-LHL_firstorder_TotalEnergy
wavelet-LHL_firstorder_Uniformity
wavelet-LHL_firstorder_Variance
wavelet-LHL_glcm_Autocorrelation
wavelet-LHL_glcm_JointAverage
wavelet-LHL_glcm_ClusterProminence
wavelet-LHL_glcm_ClusterShade
wavelet-LHL_glcm_ClusterTendency
wavelet-LHL_glcm_Contrast
wavelet-LHL_glcm_Correlation
wavelet-LHL_glcm_DifferenceAverage
wavelet-LHL_glcm_DifferenceEntropy
wavelet-LHL_glcm_DifferenceVariance
wavelet-LHL_glcm_JointEnergy
wavelet-LHL_glcm_JointEntropy
wavelet-LHL_glcm_Imc1
wavelet-LHL_glcm_Imc2
wavelet-LHL_glcm_Idm
wavelet-LHL_glcm_Idmn
wavelet-LHL_glcm_Id
wavelet-LHL_glcm_Idn
wavelet-LHL_glcm_InverseVariance
wavelet-LHL_glcm_MaximumProbability
wavelet-LHL_glcm_SumEntropy
wavelet-LHL_glcm_SumSquares
wavelet-LHL_glrlm_GrayLevelNonUniformity
wavelet-LHL_glrlm_GrayLevelNonUniformityNormalized
wavelet-LHL_glrlm_GrayLevelVariance
wavelet-LHL_glrlm_HighGrayLevelRunEmphasis
wavelet-LHL_glrlm_LongRunEmphasis
wavelet-LHL_glrlm_LongRunHighGrayLevelEmphasis
wavelet-LHL_glrlm_LongRunLowGrayLevelEmphasis
wavelet-LHL_glrlm_LowGrayLevelRunEmphasis
wavelet-LHL_glrlm_RunEntropy
wavelet-LHL_glrlm_RunLengthNonUniformity
wavelet-LHL_glrlm_RunLengthNonUniformityNormalized
wavelet-LHL_glrlm_RunPercentage
wavelet-LHL_glrlm_RunVariance
wavelet-LHL_glrlm_ShortRunEmphasis
wavelet-LHL_glrlm_ShortRunHighGrayLevelEmphasis
wavelet-LHL_glrlm_ShortRunLowGrayLevelEmphasis
wavelet-LHL_glszm_GrayLevelNonUniformity
wavelet-LHL_glszm_GrayLevelNonUniformityNormalized
wavelet-LHL_glszm_GrayLevelVariance
wavelet-LHL_glszm_HighGrayLevelZoneEmphasis
wavelet-LHL_glszm_LargeAreaEmphasis
wavelet-LHL_glszm_LargeAreaHighGrayLevelEmphasis
wavelet-LHL_glszm_LargeAreaLowGrayLevelEmphasis
wavelet-LHL_glszm_LowGrayLevelZoneEmphasis
wavelet-LHL_glszm_SizeZoneNonUniformity
wavelet-LHL_glszm_SizeZoneNonUniformityNormalized
wavelet-LHL_glszm_SmallAreaEmphasis
wavelet-LHL_glszm_SmallAreaHighGrayLevelEmphasis
wavelet-LHL_glszm_SmallAreaLowGrayLevelEmphasis
wavelet-LHL_glszm_ZoneEntropy
wavelet-LHL_glszm_ZonePercentage
wavelet-LHL_glszm_ZoneVariance
wavelet-LHL_gldm_DependenceEntropy
wavelet-LHL_gldm_DependenceNonUniformity
wavelet-LHL_gldm_DependenceNonUniformityNormalized
wavelet-LHL_gldm_DependenceVariance
wavelet-LHL_gldm_GrayLevelNonUniformity
wavelet-LHL_gldm_GrayLevelVariance
wavelet-LHL_gldm_HighGrayLevelEmphasis
wavelet-LHL_gldm_LargeDependenceEmphasis
wavelet-LHL_gldm_LargeDependenceHighGrayLevelEmphasis
wavelet-LHL_gldm_LargeDependenceLowGrayLevelEmphasis
wavelet-LHL_gldm_LowGrayLevelEmphasis
wavelet-LHL_gldm_SmallDependenceEmphasis
wavelet-LHL_gldm_SmallDependenceHighGrayLevelEmphasis
wavelet-LHL_gldm_SmallDependenceLowGrayLevelEmphasis
wavelet-LHH_firstorder_10Percentile
wavelet-LHH_firstorder_90Percentile
wavelet-LHH_firstorder_Energy
wavelet-LHH_firstorder_Entropy
wavelet-LHH_firstorder_InterquartileRange
wavelet-LHH_firstorder_Kurtosis
wavelet-LHH_firstorder_Maximum
wavelet-LHH_firstorder_MeanAbsoluteDeviation
wavelet-LHH_firstorder_Mean
wavelet-LHH_firstorder_Median
wavelet-LHH_firstorder_Minimum
wavelet-LHH_firstorder_Range
wavelet-LHH_firstorder_RobustMeanAbsoluteDeviation
wavelet-LHH_firstorder_RootMeanSquared
wavelet-LHH_firstorder_Skewness
wavelet-LHH_firstorder_TotalEnergy
wavelet-LHH_firstorder_Uniformity
wavelet-LHH_firstorder_Variance
wavelet-LHH_glcm_Autocorrelation
wavelet-LHH_glcm_JointAverage
wavelet-LHH_glcm_ClusterProminence
wavelet-LHH_glcm_ClusterShade
wavelet-LHH_glcm_ClusterTendency
wavelet-LHH_glcm_Contrast
wavelet-LHH_glcm_Correlation
wavelet-LHH_glcm_DifferenceAverage
wavelet-LHH_glcm_DifferenceEntropy
wavelet-LHH_glcm_DifferenceVariance
wavelet-LHH_glcm_JointEnergy
wavelet-LHH_glcm_JointEntropy
wavelet-LHH_glcm_Imc1
wavelet-LHH_glcm_Imc2
wavelet-LHH_glcm_Idm
wavelet-LHH_glcm_Idmn
wavelet-LHH_glcm_Id
wavelet-LHH_glcm_Idn
wavelet-LHH_glcm_InverseVariance
wavelet-LHH_glcm_MaximumProbability
wavelet-LHH_glcm_SumEntropy
wavelet-LHH_glcm_SumSquares
wavelet-LHH_glrlm_GrayLevelNonUniformity
wavelet-LHH_glrlm_GrayLevelNonUniformityNormalized
wavelet-LHH_glrlm_GrayLevelVariance
wavelet-LHH_glrlm_HighGrayLevelRunEmphasis
wavelet-LHH_glrlm_LongRunEmphasis
wavelet-LHH_glrlm_LongRunHighGrayLevelEmphasis
wavelet-LHH_glrlm_LongRunLowGrayLevelEmphasis
wavelet-LHH_glrlm_LowGrayLevelRunEmphasis
wavelet-LHH_glrlm_RunEntropy
wavelet-LHH_glrlm_RunLengthNonUniformity
wavelet-LHH_glrlm_RunLengthNonUniformityNormalized
wavelet-LHH_glrlm_RunPercentage
wavelet-LHH_glrlm_RunVariance
wavelet-LHH_glrlm_ShortRunEmphasis
wavelet-LHH_glrlm_ShortRunHighGrayLevelEmphasis
wavelet-LHH_glrlm_ShortRunLowGrayLevelEmphasis
wavelet-LHH_glszm_GrayLevelNonUniformity
wavelet-LHH_glszm_GrayLevelNonUniformityNormalized
wavelet-LHH_glszm_GrayLevelVariance
wavelet-LHH_glszm_HighGrayLevelZoneEmphasis
wavelet-LHH_glszm_LargeAreaEmphasis
wavelet-LHH_glszm_LargeAreaHighGrayLevelEmphasis
wavelet-LHH_glszm_LargeAreaLowGrayLevelEmphasis
wavelet-LHH_glszm_LowGrayLevelZoneEmphasis
wavelet-LHH_glszm_SizeZoneNonUniformity
wavelet-LHH_glszm_SizeZoneNonUniformityNormalized
wavelet-LHH_glszm_SmallAreaEmphasis
wavelet-LHH_glszm_SmallAreaHighGrayLevelEmphasis
wavelet-LHH_glszm_SmallAreaLowGrayLevelEmphasis
wavelet-LHH_glszm_ZoneEntropy
wavelet-LHH_glszm_ZonePercentage
wavelet-LHH_glszm_ZoneVariance
wavelet-LHH_gldm_DependenceEntropy
wavelet-LHH_gldm_DependenceNonUniformity
wavelet-LHH_gldm_DependenceNonUniformityNormalized
wavelet-LHH_gldm_DependenceVariance
wavelet-LHH_gldm_GrayLevelNonUniformity
wavelet-LHH_gldm_GrayLevelVariance
wavelet-LHH_gldm_HighGrayLevelEmphasis
wavelet-LHH_gldm_LargeDependenceEmphasis
wavelet-LHH_gldm_LargeDependenceHighGrayLevelEmphasis
wavelet-LHH_gldm_LargeDependenceLowGrayLevelEmphasis
wavelet-LHH_gldm_LowGrayLevelEmphasis
wavelet-LHH_gldm_SmallDependenceEmphasis
wavelet-LHH_gldm_SmallDependenceHighGrayLevelEmphasis
wavelet-LHH_gldm_SmallDependenceLowGrayLevelEmphasis
wavelet-HLL_firstorder_10Percentile
wavelet-HLL_firstorder_90Percentile
wavelet-HLL_firstorder_Energy
wavelet-HLL_firstorder_Entropy
wavelet-HLL_firstorder_InterquartileRange
wavelet-HLL_firstorder_Kurtosis
wavelet-HLL_firstorder_Maximum
wavelet-HLL_firstorder_MeanAbsoluteDeviation
wavelet-HLL_firstorder_Mean
wavelet-HLL_firstorder_Median
wavelet-HLL_firstorder_Minimum
wavelet-HLL_firstorder_Range
wavelet-HLL_firstorder_RobustMeanAbsoluteDeviation
wavelet-HLL_firstorder_RootMeanSquared
wavelet-HLL_firstorder_Skewness
wavelet-HLL_firstorder_TotalEnergy
wavelet-HLL_firstorder_Uniformity
wavelet-HLL_firstorder_Variance
wavelet-HLL_glcm_Autocorrelation
wavelet-HLL_glcm_JointAverage
wavelet-HLL_glcm_ClusterProminence
wavelet-HLL_glcm_ClusterShade
wavelet-HLL_glcm_ClusterTendency
wavelet-HLL_glcm_Contrast
wavelet-HLL_glcm_Correlation
wavelet-HLL_glcm_DifferenceAverage
wavelet-HLL_glcm_DifferenceEntropy
wavelet-HLL_glcm_DifferenceVariance
wavelet-HLL_glcm_JointEnergy
wavelet-HLL_glcm_JointEntropy
wavelet-HLL_glcm_Imc1
wavelet-HLL_glcm_Imc2
wavelet-HLL_glcm_Idm
wavelet-HLL_glcm_Idmn
wavelet-HLL_glcm_Id
wavelet-HLL_glcm_Idn
wavelet-HLL_glcm_InverseVariance
wavelet-HLL_glcm_MaximumProbability
wavelet-HLL_glcm_SumEntropy
wavelet-HLL_glcm_SumSquares
wavelet-HLL_glrlm_GrayLevelNonUniformity
wavelet-HLL_glrlm_GrayLevelNonUniformityNormalized
wavelet-HLL_glrlm_GrayLevelVariance
wavelet-HLL_glrlm_HighGrayLevelRunEmphasis
wavelet-HLL_glrlm_LongRunEmphasis
wavelet-HLL_glrlm_LongRunHighGrayLevelEmphasis
wavelet-HLL_glrlm_LongRunLowGrayLevelEmphasis
wavelet-HLL_glrlm_LowGrayLevelRunEmphasis
wavelet-HLL_glrlm_RunEntropy
wavelet-HLL_glrlm_RunLengthNonUniformity
wavelet-HLL_glrlm_RunLengthNonUniformityNormalized
wavelet-HLL_glrlm_RunPercentage
wavelet-HLL_glrlm_RunVariance
wavelet-HLL_glrlm_ShortRunEmphasis
wavelet-HLL_glrlm_ShortRunHighGrayLevelEmphasis
wavelet-HLL_glrlm_ShortRunLowGrayLevelEmphasis
wavelet-HLL_glszm_GrayLevelNonUniformity
wavelet-HLL_glszm_GrayLevelNonUniformityNormalized
wavelet-HLL_glszm_GrayLevelVariance
wavelet-HLL_glszm_HighGrayLevelZoneEmphasis
wavelet-HLL_glszm_LargeAreaEmphasis
wavelet-HLL_glszm_LargeAreaHighGrayLevelEmphasis
wavelet-HLL_glszm_LargeAreaLowGrayLevelEmphasis
wavelet-HLL_glszm_LowGrayLevelZoneEmphasis
wavelet-HLL_glszm_SizeZoneNonUniformity
wavelet-HLL_glszm_SizeZoneNonUniformityNormalized
wavelet-HLL_glszm_SmallAreaEmphasis
wavelet-HLL_glszm_SmallAreaHighGrayLevelEmphasis
wavelet-HLL_glszm_SmallAreaLowGrayLevelEmphasis
wavelet-HLL_glszm_ZoneEntropy
wavelet-HLL_glszm_ZonePercentage
wavelet-HLL_glszm_ZoneVariance
wavelet-HLL_gldm_DependenceEntropy
wavelet-HLL_gldm_DependenceNonUniformity
wavelet-HLL_gldm_DependenceNonUniformityNormalized
wavelet-HLL_gldm_DependenceVariance
wavelet-HLL_gldm_GrayLevelNonUniformity
wavelet-HLL_gldm_GrayLevelVariance
wavelet-HLL_gldm_HighGrayLevelEmphasis
wavelet-HLL_gldm_LargeDependenceEmphasis
wavelet-HLL_gldm_LargeDependenceHighGrayLevelEmphasis
wavelet-HLL_gldm_LargeDependenceLowGrayLevelEmphasis
wavelet-HLL_gldm_LowGrayLevelEmphasis
wavelet-HLL_gldm_SmallDependenceEmphasis
wavelet-HLL_gldm_SmallDependenceHighGrayLevelEmphasis
wavelet-HLL_gldm_SmallDependenceLowGrayLevelEmphasis
wavelet-HLH_firstorder_10Percentile
wavelet-HLH_firstorder_90Percentile
wavelet-HLH_firstorder_Energy
wavelet-HLH_firstorder_Entropy
wavelet-HLH_firstorder_InterquartileRange
wavelet-HLH_firstorder_Kurtosis
wavelet-HLH_firstorder_Maximum
wavelet-HLH_firstorder_MeanAbsoluteDeviation
wavelet-HLH_firstorder_Mean
wavelet-HLH_firstorder_Median
wavelet-HLH_firstorder_Minimum
wavelet-HLH_firstorder_Range
wavelet-HLH_firstorder_RobustMeanAbsoluteDeviation
wavelet-HLH_firstorder_RootMeanSquared
wavelet-HLH_firstorder_Skewness
wavelet-HLH_firstorder_TotalEnergy
wavelet-HLH_firstorder_Uniformity
wavelet-HLH_firstorder_Variance
wavelet-HLH_glcm_Autocorrelation
wavelet-HLH_glcm_JointAverage
wavelet-HLH_glcm_ClusterProminence
wavelet-HLH_glcm_ClusterShade
wavelet-HLH_glcm_ClusterTendency
wavelet-HLH_glcm_Contrast
wavelet-HLH_glcm_Correlation
wavelet-HLH_glcm_DifferenceAverage
wavelet-HLH_glcm_DifferenceEntropy
wavelet-HLH_glcm_DifferenceVariance
wavelet-HLH_glcm_JointEnergy
wavelet-HLH_glcm_JointEntropy
wavelet-HLH_glcm_Imc1
wavelet-HLH_glcm_Imc2
wavelet-HLH_glcm_Idm
wavelet-HLH_glcm_Idmn
wavelet-HLH_glcm_Id
wavelet-HLH_glcm_Idn
wavelet-HLH_glcm_InverseVariance
wavelet-HLH_glcm_MaximumProbability
wavelet-HLH_glcm_SumEntropy
wavelet-HLH_glcm_SumSquares
wavelet-HLH_glrlm_GrayLevelNonUniformity
wavelet-HLH_glrlm_GrayLevelNonUniformityNormalized
wavelet-HLH_glrlm_GrayLevelVariance
wavelet-HLH_glrlm_HighGrayLevelRunEmphasis
wavelet-HLH_glrlm_LongRunEmphasis
wavelet-HLH_glrlm_LongRunHighGrayLevelEmphasis
wavelet-HLH_glrlm_LongRunLowGrayLevelEmphasis
wavelet-HLH_glrlm_LowGrayLevelRunEmphasis
wavelet-HLH_glrlm_RunEntropy
wavelet-HLH_glrlm_RunLengthNonUniformity
wavelet-HLH_glrlm_RunLengthNonUniformityNormalized
wavelet-HLH_glrlm_RunPercentage
wavelet-HLH_glrlm_RunVariance
wavelet-HLH_glrlm_ShortRunEmphasis
wavelet-HLH_glrlm_ShortRunHighGrayLevelEmphasis
wavelet-HLH_glrlm_ShortRunLowGrayLevelEmphasis
wavelet-HLH_glszm_GrayLevelNonUniformity
wavelet-HLH_glszm_GrayLevelNonUniformityNormalized
wavelet-HLH_glszm_GrayLevelVariance
wavelet-HLH_glszm_HighGrayLevelZoneEmphasis
wavelet-HLH_glszm_LargeAreaEmphasis
wavelet-HLH_glszm_LargeAreaHighGrayLevelEmphasis
wavelet-HLH_glszm_LargeAreaLowGrayLevelEmphasis
wavelet-HLH_glszm_LowGrayLevelZoneEmphasis
wavelet-HLH_glszm_SizeZoneNonUniformity
wavelet-HLH_glszm_SizeZoneNonUniformityNormalized
wavelet-HLH_glszm_SmallAreaEmphasis
wavelet-HLH_glszm_SmallAreaHighGrayLevelEmphasis
wavelet-HLH_glszm_SmallAreaLowGrayLevelEmphasis
wavelet-HLH_glszm_ZoneEntropy
wavelet-HLH_glszm_ZonePercentage
wavelet-HLH_glszm_ZoneVariance
wavelet-HLH_gldm_DependenceEntropy
wavelet-HLH_gldm_DependenceNonUniformity
wavelet-HLH_gldm_DependenceNonUniformityNormalized
wavelet-HLH_gldm_DependenceVariance
wavelet-HLH_gldm_GrayLevelNonUniformity
wavelet-HLH_gldm_GrayLevelVariance
wavelet-HLH_gldm_HighGrayLevelEmphasis
wavelet-HLH_gldm_LargeDependenceEmphasis
wavelet-HLH_gldm_LargeDependenceHighGrayLevelEmphasis
wavelet-HLH_gldm_LargeDependenceLowGrayLevelEmphasis
wavelet-HLH_gldm_LowGrayLevelEmphasis
wavelet-HLH_gldm_SmallDependenceEmphasis
wavelet-HLH_gldm_SmallDependenceHighGrayLevelEmphasis
wavelet-HLH_gldm_SmallDependenceLowGrayLevelEmphasis
wavelet-HHL_firstorder_10Percentile
wavelet-HHL_firstorder_90Percentile
wavelet-HHL_firstorder_Energy
wavelet-HHL_firstorder_Entropy
wavelet-HHL_firstorder_InterquartileRange
wavelet-HHL_firstorder_Kurtosis
wavelet-HHL_firstorder_Maximum
wavelet-HHL_firstorder_MeanAbsoluteDeviation
wavelet-HHL_firstorder_Mean
wavelet-HHL_firstorder_Median
wavelet-HHL_firstorder_Minimum
wavelet-HHL_firstorder_Range
wavelet-HHL_firstorder_RobustMeanAbsoluteDeviation
wavelet-HHL_firstorder_RootMeanSquared
wavelet-HHL_firstorder_Skewness
wavelet-HHL_firstorder_TotalEnergy
wavelet-HHL_firstorder_Uniformity
wavelet-HHL_firstorder_Variance
wavelet-HHL_glcm_Autocorrelation
wavelet-HHL_glcm_JointAverage
wavelet-HHL_glcm_ClusterProminence
wavelet-HHL_glcm_ClusterShade
wavelet-HHL_glcm_ClusterTendency
wavelet-HHL_glcm_Contrast
wavelet-HHL_glcm_Correlation
wavelet-HHL_glcm_DifferenceAverage
wavelet-HHL_glcm_DifferenceEntropy
wavelet-HHL_glcm_DifferenceVariance
wavelet-HHL_glcm_JointEnergy
wavelet-HHL_glcm_JointEntropy
wavelet-HHL_glcm_Imc1
wavelet-HHL_glcm_Imc2
wavelet-HHL_glcm_Idm
wavelet-HHL_glcm_Idmn
wavelet-HHL_glcm_Id
wavelet-HHL_glcm_Idn
wavelet-HHL_glcm_InverseVariance
wavelet-HHL_glcm_MaximumProbability
wavelet-HHL_glcm_SumEntropy
wavelet-HHL_glcm_SumSquares
wavelet-HHL_glrlm_GrayLevelNonUniformity
wavelet-HHL_glrlm_GrayLevelNonUniformityNormalized
wavelet-HHL_glrlm_GrayLevelVariance
wavelet-HHL_glrlm_HighGrayLevelRunEmphasis
wavelet-HHL_glrlm_LongRunEmphasis
wavelet-HHL_glrlm_LongRunHighGrayLevelEmphasis
wavelet-HHL_glrlm_LongRunLowGrayLevelEmphasis
wavelet-HHL_glrlm_LowGrayLevelRunEmphasis
wavelet-HHL_glrlm_RunEntropy
wavelet-HHL_glrlm_RunLengthNonUniformity
wavelet-HHL_glrlm_RunLengthNonUniformityNormalized
wavelet-HHL_glrlm_RunPercentage
wavelet-HHL_glrlm_RunVariance
wavelet-HHL_glrlm_ShortRunEmphasis
wavelet-HHL_glrlm_ShortRunHighGrayLevelEmphasis
wavelet-HHL_glrlm_ShortRunLowGrayLevelEmphasis
wavelet-HHL_glszm_GrayLevelNonUniformity
wavelet-HHL_glszm_GrayLevelNonUniformityNormalized
wavelet-HHL_glszm_GrayLevelVariance
wavelet-HHL_glszm_HighGrayLevelZoneEmphasis
wavelet-HHL_glszm_LargeAreaEmphasis
wavelet-HHL_glszm_LargeAreaHighGrayLevelEmphasis
wavelet-HHL_glszm_LargeAreaLowGrayLevelEmphasis
wavelet-HHL_glszm_LowGrayLevelZoneEmphasis
wavelet-HHL_glszm_SizeZoneNonUniformity
wavelet-HHL_glszm_SizeZoneNonUniformityNormalized
wavelet-HHL_glszm_SmallAreaEmphasis
wavelet-HHL_glszm_SmallAreaHighGrayLevelEmphasis
wavelet-HHL_glszm_SmallAreaLowGrayLevelEmphasis
wavelet-HHL_glszm_ZoneEntropy
wavelet-HHL_glszm_ZonePercentage
wavelet-HHL_glszm_ZoneVariance
wavelet-HHL_gldm_DependenceEntropy
wavelet-HHL_gldm_DependenceNonUniformity
wavelet-HHL_gldm_DependenceNonUniformityNormalized
wavelet-HHL_gldm_DependenceVariance
wavelet-HHL_gldm_GrayLevelNonUniformity
wavelet-HHL_gldm_GrayLevelVariance
wavelet-HHL_gldm_HighGrayLevelEmphasis
wavelet-HHL_gldm_LargeDependenceEmphasis
wavelet-HHL_gldm_LargeDependenceHighGrayLevelEmphasis
wavelet-HHL_gldm_LargeDependenceLowGrayLevelEmphasis
wavelet-HHL_gldm_LowGrayLevelEmphasis
wavelet-HHL_gldm_SmallDependenceEmphasis
wavelet-HHL_gldm_SmallDependenceHighGrayLevelEmphasis
wavelet-HHL_gldm_SmallDependenceLowGrayLevelEmphasis
wavelet-HHH_firstorder_10Percentile
wavelet-HHH_firstorder_90Percentile
wavelet-HHH_firstorder_Energy
wavelet-HHH_firstorder_Entropy
wavelet-HHH_firstorder_InterquartileRange
wavelet-HHH_firstorder_Kurtosis
wavelet-HHH_firstorder_Maximum
wavelet-HHH_firstorder_MeanAbsoluteDeviation
wavelet-HHH_firstorder_Mean
wavelet-HHH_firstorder_Median
wavelet-HHH_firstorder_Minimum
wavelet-HHH_firstorder_Range
wavelet-HHH_firstorder_RobustMeanAbsoluteDeviation
wavelet-HHH_firstorder_RootMeanSquared
wavelet-HHH_firstorder_Skewness
wavelet-HHH_firstorder_TotalEnergy
wavelet-HHH_firstorder_Uniformity
wavelet-HHH_firstorder_Variance
wavelet-HHH_glcm_Autocorrelation
wavelet-HHH_glcm_JointAverage
wavelet-HHH_glcm_ClusterProminence
wavelet-HHH_glcm_ClusterShade
wavelet-HHH_glcm_ClusterTendency
wavelet-HHH_glcm_Contrast
wavelet-HHH_glcm_Correlation
wavelet-HHH_glcm_DifferenceAverage
wavelet-HHH_glcm_DifferenceEntropy
wavelet-HHH_glcm_DifferenceVariance
wavelet-HHH_glcm_JointEnergy
wavelet-HHH_glcm_JointEntropy
wavelet-HHH_glcm_Imc1
wavelet-HHH_glcm_Imc2
wavelet-HHH_glcm_Idm
wavelet-HHH_glcm_Idmn
wavelet-HHH_glcm_Id
wavelet-HHH_glcm_Idn
wavelet-HHH_glcm_InverseVariance
wavelet-HHH_glcm_MaximumProbability
wavelet-HHH_glcm_SumEntropy
wavelet-HHH_glcm_SumSquares
wavelet-HHH_glrlm_GrayLevelNonUniformity
wavelet-HHH_glrlm_GrayLevelNonUniformityNormalized
wavelet-HHH_glrlm_GrayLevelVariance
wavelet-HHH_glrlm_HighGrayLevelRunEmphasis
wavelet-HHH_glrlm_LongRunEmphasis
wavelet-HHH_glrlm_LongRunHighGrayLevelEmphasis
wavelet-HHH_glrlm_LongRunLowGrayLevelEmphasis
wavelet-HHH_glrlm_LowGrayLevelRunEmphasis
wavelet-HHH_glrlm_RunEntropy
wavelet-HHH_glrlm_RunLengthNonUniformity
wavelet-HHH_glrlm_RunLengthNonUniformityNormalized
wavelet-HHH_glrlm_RunPercentage
wavelet-HHH_glrlm_RunVariance
wavelet-HHH_glrlm_ShortRunEmphasis
wavelet-HHH_glrlm_ShortRunHighGrayLevelEmphasis
wavelet-HHH_glrlm_ShortRunLowGrayLevelEmphasis
wavelet-HHH_glszm_GrayLevelNonUniformity
wavelet-HHH_glszm_GrayLevelNonUniformityNormalized
wavelet-HHH_glszm_GrayLevelVariance
wavelet-HHH_glszm_HighGrayLevelZoneEmphasis
wavelet-HHH_glszm_LargeAreaEmphasis
wavelet-HHH_glszm_LargeAreaHighGrayLevelEmphasis
wavelet-HHH_glszm_LargeAreaLowGrayLevelEmphasis
wavelet-HHH_glszm_LowGrayLevelZoneEmphasis
wavelet-HHH_glszm_SizeZoneNonUniformity
wavelet-HHH_glszm_SizeZoneNonUniformityNormalized
wavelet-HHH_glszm_SmallAreaEmphasis
wavelet-HHH_glszm_SmallAreaHighGrayLevelEmphasis
wavelet-HHH_glszm_SmallAreaLowGrayLevelEmphasis
wavelet-HHH_glszm_ZoneEntropy
wavelet-HHH_glszm_ZonePercentage
wavelet-HHH_glszm_ZoneVariance
wavelet-HHH_gldm_DependenceEntropy
wavelet-HHH_gldm_DependenceNonUniformity
wavelet-HHH_gldm_DependenceNonUniformityNormalized
wavelet-HHH_gldm_DependenceVariance
wavelet-HHH_gldm_GrayLevelNonUniformity
wavelet-HHH_gldm_GrayLevelVariance
wavelet-HHH_gldm_HighGrayLevelEmphasis
wavelet-HHH_gldm_LargeDependenceEmphasis
wavelet-HHH_gldm_LargeDependenceHighGrayLevelEmphasis
wavelet-HHH_gldm_LargeDependenceLowGrayLevelEmphasis
wavelet-HHH_gldm_LowGrayLevelEmphasis
wavelet-HHH_gldm_SmallDependenceEmphasis
wavelet-HHH_gldm_SmallDependenceHighGrayLevelEmphasis
wavelet-HHH_gldm_SmallDependenceLowGrayLevelEmphasis
wavelet-LLL_firstorder_10Percentile
wavelet-LLL_firstorder_90Percentile
wavelet-LLL_firstorder_Energy
wavelet-LLL_firstorder_Entropy
wavelet-LLL_firstorder_InterquartileRange
wavelet-LLL_firstorder_Kurtosis
wavelet-LLL_firstorder_Maximum
wavelet-LLL_firstorder_MeanAbsoluteDeviation
wavelet-LLL_firstorder_Mean
wavelet-LLL_firstorder_Median
wavelet-LLL_firstorder_Minimum
wavelet-LLL_firstorder_Range
wavelet-LLL_firstorder_RobustMeanAbsoluteDeviation
wavelet-LLL_firstorder_RootMeanSquared
wavelet-LLL_firstorder_Skewness
wavelet-LLL_firstorder_TotalEnergy
wavelet-LLL_firstorder_Uniformity
wavelet-LLL_firstorder_Variance
wavelet-LLL_glcm_Autocorrelation
wavelet-LLL_glcm_JointAverage
wavelet-LLL_glcm_ClusterProminence
wavelet-LLL_glcm_ClusterShade
wavelet-LLL_glcm_ClusterTendency
wavelet-LLL_glcm_Contrast
wavelet-LLL_glcm_Correlation
wavelet-LLL_glcm_DifferenceAverage
wavelet-LLL_glcm_DifferenceEntropy
wavelet-LLL_glcm_DifferenceVariance
wavelet-LLL_glcm_JointEnergy
wavelet-LLL_glcm_JointEntropy
wavelet-LLL_glcm_Imc1
wavelet-LLL_glcm_Imc2
wavelet-LLL_glcm_Idm
wavelet-LLL_glcm_Idmn
wavelet-LLL_glcm_Id
wavelet-LLL_glcm_Idn
wavelet-LLL_glcm_InverseVariance
wavelet-LLL_glcm_MaximumProbability
wavelet-LLL_glcm_SumEntropy
wavelet-LLL_glcm_SumSquares
wavelet-LLL_glrlm_GrayLevelNonUniformity
wavelet-LLL_glrlm_GrayLevelNonUniformityNormalized
wavelet-LLL_glrlm_GrayLevelVariance
wavelet-LLL_glrlm_HighGrayLevelRunEmphasis
wavelet-LLL_glrlm_LongRunEmphasis
wavelet-LLL_glrlm_LongRunHighGrayLevelEmphasis
wavelet-LLL_glrlm_LongRunLowGrayLevelEmphasis
wavelet-LLL_glrlm_LowGrayLevelRunEmphasis
wavelet-LLL_glrlm_RunEntropy
wavelet-LLL_glrlm_RunLengthNonUniformity
wavelet-LLL_glrlm_RunLengthNonUniformityNormalized
wavelet-LLL_glrlm_RunPercentage
wavelet-LLL_glrlm_RunVariance
wavelet-LLL_glrlm_ShortRunEmphasis
wavelet-LLL_glrlm_ShortRunHighGrayLevelEmphasis
wavelet-LLL_glrlm_ShortRunLowGrayLevelEmphasis
wavelet-LLL_glszm_GrayLevelNonUniformity
wavelet-LLL_glszm_GrayLevelNonUniformityNormalized
wavelet-LLL_glszm_GrayLevelVariance
wavelet-LLL_glszm_HighGrayLevelZoneEmphasis
wavelet-LLL_glszm_LargeAreaEmphasis
wavelet-LLL_glszm_LargeAreaHighGrayLevelEmphasis
wavelet-LLL_glszm_LargeAreaLowGrayLevelEmphasis
wavelet-LLL_glszm_LowGrayLevelZoneEmphasis
wavelet-LLL_glszm_SizeZoneNonUniformity
wavelet-LLL_glszm_SizeZoneNonUniformityNormalized
wavelet-LLL_glszm_SmallAreaEmphasis
wavelet-LLL_glszm_SmallAreaHighGrayLevelEmphasis
wavelet-LLL_glszm_SmallAreaLowGrayLevelEmphasis
wavelet-LLL_glszm_ZoneEntropy
wavelet-LLL_glszm_ZonePercentage
wavelet-LLL_glszm_ZoneVariance
wavelet-LLL_gldm_DependenceEntropy
wavelet-LLL_gldm_DependenceNonUniformity
wavelet-LLL_gldm_DependenceNonUniformityNormalized
wavelet-LLL_gldm_DependenceVariance
wavelet-LLL_gldm_GrayLevelNonUniformity
wavelet-LLL_gldm_GrayLevelVariance
wavelet-LLL_gldm_HighGrayLevelEmphasis
wavelet-LLL_gldm_LargeDependenceEmphasis
wavelet-LLL_gldm_LargeDependenceHighGrayLevelEmphasis
wavelet-LLL_gldm_LargeDependenceLowGrayLevelEmphasis
wavelet-LLL_gldm_LowGrayLevelEmphasis
wavelet-LLL_gldm_SmallDependenceEmphasis
wavelet-LLL_gldm_SmallDependenceHighGrayLevelEmphasis
wavelet-LLL_gldm_SmallDependenceLowGrayLevelEmphasis
